# Supplementary material for: Hairy cell leukemia and COVID-19 adaptation of treatment guidelines
Source: Leukemia. 2021 May 4;35(7):1864–72. doi: 10.1038/s41375-021-01257-7 (PMC8093591; doi:10.1038/s41375-021-01257-7)
Supplement: Supplementary file 1 — Author Information Excel Spreadsheet [file 41375_2021_1257_MOESM1_ESM.xlsx]

## Sheet: Authors
First Name	MI	Last Name	Institution	Email address	COI/Financial Disclosures	Contribution to Manuscript
Leslie		Andritsos	Division of Hematology Oncology, University of New Mexico Comprehensive Cancer Center, Albuquerque, NM	LAndritsos@salud.unm.edu	Previously provided consultation services for Innate Pharma and AstraZeneca	Reviewer
Versha		Banerji	Department of Internal Medicine & Biochemistry and Medical Genetics, Rady Faculty of Health Sciences, University of Manitoba, Winnipeg, MB, Canada; and Research Institute in Oncology and Hematology, CancerCare Manitoba, Winnipeg, MB, Canada	vbanerji1@cancercare.mb.ca	VB serves on the advisory boards of Gilead, Lundbeck, Janssen, Astra Zeneca and Abbvie and has had research funding from CIHR, LLSC, CCMF, Roche, Janssen, Abbvie and Lundbeck. VB also received fees from BIOGEN for patented compounds unrelated to this study.	Contributor, Reviewer
Jacqueline	C.	Barrientos	Department of Medicine, Northwell Health Cancer Institute, Donald and Barbara Zucker School of Medicine at Hofstra/Northwell and Feinstein Institute for Medical Research, NY, USA	jbarrientos@northwell.edu	Research funding: AstraZeneca, Oncternal, TG therapeutics, Pharmacyclics/AbbVie; Advisory Board: AstraZeneca, Pharmacyclics/Abbvie, Beigene, Genentech, Gilead, Innate	Reviewer
Seema		Bhat	Department of Hematology, The Ohio State University	seema.bhat@osumc.edu	Served on Advisory board for Pharmacyclics and Janssen, Beigene and AstraZeneca; Received honorarium from OncLive; Received travel grant from Arqule	Reviewer
James	S.	Blachly	Division of Hematology, Department of Medicine, The Ohio State University, Columbus, OH	James.Blachly@osumc.edu	Consulting and Advisory Board: AbbVie, AstraZeneca, INNATE Pharma, KITE Pharma Research funding: MingSight Pharmaceuticals Patents and Intellectual Property: A leukemia diagnostic device (patent pending)	Reviewer, Contributor
Timothy		Call	Division of Hematology, Mayo Clinic, Rochester, MN	call.timothy@mayo.edu	NO	Reviewer, Contributor
Matthew		Cross	Department of Haemato-Oncology, The Royal Marsden Hospital, London, United Kingdom	matthew.cross@rmh.nhs.uk	I have no conflicts of interest. My research work is funded by the Royal Marden Cancer Charity	Contributor, Reviewer
Claire		Dearden	The Royal Marsden NHS Foundation Trust	claire.dearden@rmh.nhs.uk	Has been an advisor for Medimmune/ Innate Pharma (moxetumomab); Consulting/ Advisory board for Abbie and Jansen	Contributor, Reviewer
Judit		Demeter	Department of Internal Medicine and Oncology, Semmelweis University, Budapest	demeter.judit@med.semmelweis-univ.hu	Has participated in advisory committees in Hungary for Novartis, Bristol Myers Squibb, Amicus, Angelini, Pfizer, Amgen, Roche	Writer, Contributor
Sascha		Dietrich	Department of Hematology University Hospital of Heidelberg Germany	sascha.dietrich@med.uni-heidelberg.de	None	Reviewer
Brunangelo		Falini	Institute of Hematology, Department of Medicine, University and Hospital of Perugia, Perugia, Italy	brunangelo.falini@unipg.it	None	Contributor
Francesco		Forconi	Cancer Sciences and Haematology Department, University of Southampton Hospital Trust, Southampton, United Kingdom	f.forconi@soton.ac.uk	None	Reviewer, Contributor
Douglas	E.	Gladstone	Johns Hopkins University, Baltimore, MD	Dgladst1@jhmi.edu	None	Reviewer
Alessandro		Gozzetti	University of Siena Policlinico S Maria alle Scotte, Siena, Italy	gozzetti@unisi.it	Advisory board : Amgen, Takeda. Research funding: Jansenn and Cilag SPA. Honoraria: Abbvie, Jansenn Cilag, Celgene, Amgen, Takeda	Reviewer, Contributor
Michael		Grever	Division of Hematology, Department of Medicine, The Ohio State University, Columbus	michael.grever@osumc.edu	Consultant: Astra Zeneca Pharmacyclics Ascerta Axio, Inc Research Funding Hairy Cell Leukemia Foundation for Patient Data Registry Travel Expenses Hairy Cell Leukemia Foundation Scientific Board Chair, Hairy Cell Leukemia Foundation Scientific Board (no reimbursement) Scientific Honorarium University of Pittsburgh	Writer, Reviewer
Sunil		Iyengar	Royal Marsden Hospital, London, United Kingdom	sunil.iyengar@icr.ac.uk	Advisory and speaker fees: Gilead and Takeda; Advisory: Beigene; Speaker fees: Janssen, Takeda and Gilead	Reviewer
James	B.	Johnston	Department of Internal Medicine, University of Manitoba, Winnipeg, MB, Canada	jjohnsto@cancercare.mb.ca	None	Reviewer
Gunnar		Juliusson	Stem cell centre, Dept of Laboratory Medicine, Lund University, and Dept of Hematology, Skåne University Hospital, Lund, Sweden	gunnar.juliusson@med.lu.se	None	Reviewer
Eric		Kraut	Division of Hematology, Department of Medicine, The Ohio State University, Columbus	Eric.Kraut@osumc.edu	None	Contributor
Robert	J.	Kreitman	Laboratory of Molecular Biology, National Cancer Institute, NIH, Bethesda, MD	kreitmar@mail.nih.gov	Employment: National Institutes of Health and Regional Cancer Care Associates Honoraria: PlatformQ, OncLive, Cure Research Funding: Innate, AstraZeneca, Novartis, Genetech, Pfizer, Teva, Hairy Cell Leukemia Foundation Patents: Coinventor for NIH patent for Moxetumomab Pasudotox	Contributor
Francesco		Lauria	University of Siena Policlinico S Maria alle Scotte, Siena, Italy	lauria@unisi.it	None	Reviewer
Gerard		Lozanski	Department of Pathology, The Ohio State University Medical Center	Gerard.Lozanski@osumc.edu	None	Reviewer, Contributor
Sameer	A.	Parikh	Division of Hematology, Mayo Clinic, Rochester, MN	Parikh.Sameer@mayo.edu	Research funding has been provided to the institution from Pharmacyclics, Janssen, AstraZeneca, TG Therapeutics, Merck, AbbVie, and Ascentage Pharma for clinical studies in which Sameer A. Parikh is a principal investigator. Sameer A. Parikh has also participated in Advisory Board meetings of Pharmacyclics, AstraZeneca, Genentech, GlaxoSmithKline, Innate Pharma, Adaptive Biotechnologies, and AbbV…	Contributor, Reviewer
Jae		Park	Department of Medicine, Memorial Sloan Kettering Cancer Center, New York, NY	Parkj6@mskcc.org	Research funding from Genentech, Servier, Takeda, Fate Therapeutics and Amgen. Consulting fees from Servier, Amgen, AstraZeneca, Innate Pharma, Novartis, Kite Pharma, Takeda, Intellia, and Kura Oncology	Reviewer
Aaron		Polliack	Hadassah - Hebrew University Medical Center, Jerusalem, Israel	aaron.polliack@mail.huji.ac.il	None	Contributor
Farhad		Ravandi	Department of Leukemia, University of Texas MD Anderson Cancer Center, Houston, TX	fravandi@mdanderson.org	Consultancy and Honoraria – Celgene, BMS, Amgen, Astellas, Xencor, Agios, AstraZeneca, Orsenix, Innate Pharma, Syros, Taiho, Novartis Research Funding – BMS, Amgen, Xencor, Macrogenics, Orsenix, Abbvie, Taiho, Prelude, Astex	Reviewer
Tadeusz		Robak	Department of Hematology, Medical University of Lodz, Lodz, Poland	robaktad@csk.umed.lodz.pl	Research funding: AstraZeneca, Medimmune, Roche, Janssen, Abbvie, Advisory board; AstraZeneca, Jassen, Abbvie; Travel grant: Roche, Janssen; Honoraria: Abbvie, AstraZeneca, Janssen	Contributor
Kerry	A.	Rogers	Division of Hematology, Department of Medicine, The Ohio State University, Columbus	kerry.Rogers@osumc.edu	Received research funding from Genentech, AbbVie, Janssen, and Novartis all paid to her institution, consulted for Acerta Pharma, AstraZeneca, Innate Pharma, Genentech, AbbVie, and Pharmacyclics, received travel funding from AstraZeneca	Reviewer
Alan		Saven	Division of Hematology and Oncology, Scripps Clinic, La Jolla, CA	Saven.Alan@scrippshealth.org	Consultant and Advisory Boards: AstraZeneca and Innate Pharmaceuticals Speakers Bureau: AbbVie and Pharmacyclics	Reviewer, Contributor
John	F.	Seymour	Haematology Department, Peter MacCallum Cancer Centre & Royal Melbourne Hospital, University of Melbourne, Melbourne, VIC, Australia	john.Seymour@petermac.org	AbbVie, Advisory board, speakers’ bureau, research funding; Astra Zeneca, Advisory board; Celgene, Advisory board, speakers’ bureau, research funding, expert testimony; Genentech, Advisory board; Gilead, Advisory Board; Janssen, Advisory board, research funding; Mei Pharma, Advisory board; Morphosys, Advisory board; Roche, Advisory board, speakers’ bureau, research funding, expert testimony; Sune…	Contributor
Tamar		Tadmor	Hematology Unit, Bnai-Zion Medical Center and Rappaport Faculty of Medicine, Technion Institute Technology, Haifa, Israel	tamar.tadmor@b-zion.org.il	Advisor: Roche, AbbVie, Janssen, Takeda, Gilead, AstraZeneca, Novartis	Contributor
Martin	S.	Tallman	Department of Medicine, Memorial Sloan Kettering Cancer Center, New York, NY	TallmanM@mskcc.org	Research funding: AbbVie, Amgen, Biosight, Glycomimetics, Orsenix, Rafael Advisory boards: Amgen, Daiichi-Sankyo, Delta Fly Pharma, Innate pharmaceuticals, Jazz, Kahr, Kura, Novartis, Orsenix, Roche, Syros Royalties: UpToDate	Reviewer
Constantine	S.	Tam	Haematology Department, Peter MacCallum Cancer Centre & Royal Melbourne Hospital, University of Melbourne, Melbourne, VIC, Australia	Constantine.Tam@petermac.org	Honoraria from Janssen, AbbVie and Beigene, and his hospital receives research funding from Janssen, AbbVie and Beigene.	Reviewer, Contributor
Enrico		Tiacci	Institute of Hematology, Department of Medicine and Surgery, University and Hospital of Perugia, Perugia, Italy	enrico.tiacci@unipg.it	Consultant for Innate Pharma. Research funding: Roche. Travel cost: Shire. Holder of a patent on the use of mutant BRAF as HCL biomarker. Our research work in HCL is funded by the Hairy Cell Leukemia Foundation, the Leukemia and Lymphoma Society and the Associazione Italiana Ricerca sul Cancro (AIRC).	Reviewer, Contributor
Xavier		Troussard	Department of Hematology, Centre Hospitalier Universitaire Cote de Nacre, Caen, France	troussard-x@chu-caen.fr	Consultant for Innate Pharma, AstraZeneca; Advisor: Abbvie.	Reviewer, Contributor
Bernhard		Wörmann	Charite-University Medicine, Berlin, Germany	woermann@dgho.de	None	Writer, Reviewer
Clive		Zent	James P. Wilmot Cancer Institute, University of Rochester Medical Center, Rochester, NY	Clive_Zent@urmc.rochester.edu	Funding through the University of Rochester for laboratory research, from Acerta/AstraZeneca and TG Therapeutics, and from the Hairy Cell Leukemia Foundation	Writer
Thorsten		Zenz	Department of Medical Oncology and Haematology, University Hospital Zürich and University of Zürich, Zürich, Switzerland	thorsten.Zenz@usz.ch	Advisor: Roche, AbbVie, Janssen, Takeda, Gilead, AstraZeneca	Contributor
Pier Luigi		Zinzani	IRCCS Azienda Ospedaliero-Universitaria di Bologna and Istituto di Ematologia "Seràgnoli", Dipartimento di Medicina Specialistica, Diagnostica e Sperimentale Università degli Studi, Bologna, Italy	pierluigi.zinzani@unibo.it	Speakers Bureau: Verastem, Celltrion, Gilead, Janssen-Cilag, BMS, Servier, MSD, TG Therap., Takeda, Roche, Eusapharma, Kyowa Kirin; Advisory Board: Verastem, Celltrion, Gilead, Janssen-Cilag, BMS, Servier, Sandoz, MSD, TG Therap., Takeda, Roche, Eusapharma, Kyowa Kirin, ADC Therap.; Consultant: Verastem, MSD, Eusapharma, Sanofi.	Contributor
